# Supplementary material for: FmocFF Peptide Hydrogel Is a Promising Matrix for Encapsulation and Controlled Release of the Anticancer Peptide Drug Bortezomib
Source: Biomolecules. 2025 Jun 8;15(6):839. doi: 10.3390/biom15060839 (PMC12191350; doi:10.3390/biom15060839)
Supplement: Supplementary file 1 [file biomolecules-15-00839-s001.zip]

Archive with 3 entries (3 files):
- biomolecules-3602415-supplementary.pdf
- FmocFF+BTZ.mp4
- FmocFF.mp4
